# Supplementary material for: The Restriction Activity Investigation of Rv2528c, an Mrr-like Modification-Dependent Restriction Endonuclease from Mycobacterium tuberculosis
Source: Microorganisms. 2024 Jul 18;12(7):1456. doi: 10.3390/microorganisms12071456 (PMC11279042; doi:10.3390/microorganisms12071456)
Supplement: Supplementary file 1 [file microorganisms-12-01456-s001.zip]

Archive with 1 entries (1 files):
- microorganisms-3071136-supplementary.pptx
